# Supplementary material for: Delivery routing problem of pure electric vehicle with multi-objective pick-up and delivery integration
Source: PLoS One. 2023 Feb 10;18(2):e0281131. doi: 10.1371/journal.pone.0281131 (PMC9916606; doi:10.1371/journal.pone.0281131)
Supplement: S1 Table — (XLSX) [file pone.0281131.s001.xlsx]

## Sheet: Sheet1
Number	X	Y	Volume of demand (kg)	Recovery amount (kg)	Earliest time window	Ideal left time window	Ideal right time window	Latest time window	Service time （h）
0	80	80	0	0	0			1 day, 0:00:00	0
1	40	66	150	130	08:00:00	08:20:00	09:20:00	10:20:00	0.3
2	56	30	255	125	11:00:00	11:20:00	12:20:00	13:00:00	0.2
3	99	45	80	90	09:00:00	09:20:00	10:30:00	11:00:00	0.2
4	110	70	86	32	08:00:00	08:30:00	10:00:00	10:35:00	0.2
5	10	30	78	69	09:00:00	09:30:00	11:00:00	11:30:00	0.15
6	40	48	190	120	14:00:00	14:20:00	16:00:00	16:35:00	0.4
7	30	95	266	140	07:00:00	07:20:00	08:20:00	09:00:00	0.6
8	78	33	110	80	07:30:00	07:29:00	09:40:00	10:15:00	0.2
9	130	135	60	50	08:20:00	08:40:00	10:10:00	10:45:00	0.25
10	30	130	40	20	14:20:00	14:40:00	15:20:00	16:00:00	0.45
11	45	14	48	24	10:30:00	10:50:00	12:00:00	12:35:00	0.5
12	156	100	99	78	09:20:00	10:00:00	11:00:00	11:20:00	0.3
13	99	100	32	67	10:00:00	10:20:00	12:00:00	12:20:00	0.1
14	125	30	70	59	07:40:00	08:00:00	09:00:00	09:55:00	0.1
15	135	120	345	56	12:00:00	12:30:00	13:20:00	14:00:00	0.4
16	110	15	58	67	07:50:00	08:30:00	09:20:00	10:00:00	0.3
17	45	125	125	46	08:10:00	08:50:00	09:50:00	10:10:00	0.2
18	99	80	80	20	07:40:00	08:20:00	09:00:00	09:40:00	0.3
19	20	35	129	70	11:20:00	11:40:00	13:10:00	13:35:00	0.4
20	99	120	231	127	09:40:00	10:20:00	13:10:00	13:45:00	0.4
21	80	44	79	90	08:50:00	09:40:00	10:00:00	10:30:00	0.2
22	105	16	87	70	12:30:00	12:00:00	13:20:00	13:55:00	0.1
23	145	23	134	52	07:30:00	07:50:00	10:00:00	10:40:00	0.5
24	140	121	55	48	13:40:00	14:10:00	15:10:00	15:55:00	0.1
25	130	85	30	50	14:40:00	15:00:00	16:00:00	16:30:00	0.2
26	20	18	100	40	10:10:00	10:30:00	12:00:00	12:45:00	0.1
27	22	50	178	126	13:30:00	13:50:00	15:00:00	15:30:00	0.2
28	50	70	80	62	13:40:00	14:00:00	15:30:00	15:50:00	0.2
29	55	85	47	60	10:40:00	11:00:00	12:20:00	12:40:00	0.4
30	88	100	74	30	15:30:00	16:00:00	17:00:00	17:20:00	0.3
31	110	88	80	53	14:50:00	15:20:00	16:00:00	16:20:00	0.3
32	65	45	90	20	15:50:00	16:20:00	17:00:00	17:25:00	0.15
33	130	55	150	90	11:20:00	11:50:00	13:20:00	13:57:00	0.2
34	140	66	40	23	12:20:00	12:40:00	14:00:00	14:25:00	0.2
35	99	25	70	60	11:50:00	12:30:00	13:10:00	13:30:00	0.2
36	86	90	210	110	12:20:00	12:40:00	14:00:00	14:20:00	0.4
37	90	30	50	60	12:30:00	12:50:00	14:20:00	14:40:00	0.4
38	60	115	137	47	10:20:00	10:50:00	11:30:00	12:00:00	0.2
39	66	14	95	67	09:30:00	10:00:00	11:20:00	11:40:00	0.1
40	77	99	18	32	11:40:00	12:00:00	13:20:00	13:40:00	0.2
41	65	20	84	48	10:50:00	11:20:00	12:50:00	13:20:00	0.1
42	33	20	96	60	15:30:00	15:50:00	17:00:00	17:30:00	0.2
43	15	135	12	60	10:30:00	10:50:00	12:00:00	12:30:00	0.3
44	12	131	300	100	11:50:00	12:20:00	13:30:00	13:50:00	0.2
45	15	75	68	45	15:50:00	16:20:00	17:00:00	17:35:00	0.2
46	10	100	35	25	08:50:00	09:10:00	10:30:00	10:50:00	0.3
48	88	110	87	28	14:50:00	15:20:00	16:00:00	16:40:00	0.4
49	125	135	210	96	12:50:00	13:20:00	15:20:00	15:40:00	0.1
51	88	51	0	0				1 day, 0:00:00	0.5
52	20	70	0	0				1 day, 0:00:00	0.5
53	50	5	0	0				1 day, 0:00:00	0.5
54	65	80	0	0				1 day, 0:00:00	0.5
